# Supplementary material for: Modeling gene interactions in polygenic prediction via geometric deep learning
Source: Genome Res. 2025 Jan;35(1):178–87. doi: 10.1101/gr.279694.124 (PMC11789630; doi:10.1101/gr.279694.124)
Supplement: Supplement 2 [file Supplemental_Table_S3.csv]

Gene	P-value
TBC1D29	2.682633411161847e-220
ZNF8	6.997868617084268e-209
APOE	7.000672712733253e-209
NAV2	7.50291575783161e-209
RP11-595B24	1.338488493089133e-204
TOMM40	4.9059742735878684e-204
APOC1	6.2418822532909185e-198
PVRL2	5.493778997926312e-165
BCAM	2.5970924976574344e-26
MARK4	7.272672846522294e-21
PPP1R37	1.302810086802205e-19
LGALS4	2.15617364841504e-18
BCL3	9.893417235906265e-17
CLPTM1	1.2385045910352108e-15
GEMIN7	2.2236976289045572e-15
ENSG00000224916	2.593180455732706e-15
APOC4-APOC2	3.1225794047185503e-15
APOC4	4.471929006866769e-15
CTB-129P6	2.1199969172425143e-14
PVR	1.2271330458873482e-13
KLK15	1.227211036528264e-13
CEACAM16	1.9853282644055009e-13
APOC2	8.462342786652015e-13
MAST1	1.9165506370814e-12
RAB8A	2.111489285177283e-12
CEACAM19	4.076669699113638e-12
VASH2	5.3884698506053224e-11
GRIN3B	1.7671602481288222e-10
AC005779	2.038917042699052e-10
SLC5A8	2.4633718361112236e-10
NKAPL	2.832917758707579e-10
NUDT12	5.885765883726629e-10
ARHGEF1	6.115198030881117e-10
POLR2E	6.115575050998934e-10
ZNF812	6.977608061955631e-10
LKAAEAR1	1.2053325017486476e-09
OR7G2	1.2547223608832938e-09
ZNF443	1.3629622961839744e-09
NUFIP1	1.5372428032303554e-09
TRAPPC2P1	1.6217478124485227e-09
UBOX5	1.7112467186905968e-09
DNAJA4	1.8616004385921574e-09
YIF1A	2.2824596547047364e-09
LILRA3	2.291919043786453e-09
LOXL1	2.3885649768550607e-09
HMGB1	2.636405392900974e-09
LDOC1L	2.744182237310694e-09
SCARB2	3.063404997600932e-09
NUDC	3.572396439501784e-09
CNOT3	3.978358956461938e-09
MAP2K2	3.9783630171212325e-09
ZNF304	4.135318512542757e-09
EXOC3L2	4.248999844784146e-09
TPRX1	4.527767988707322e-09
GCM1	4.882882970620632e-09
CRTC3	4.901880674644298e-09
C15orf43	5.194745029204763e-09
TCP11L2	5.357989143875391e-09
TRIAP1	5.557299343450553e-09
SAE1	5.85048927844642e-09
GMIP	6.817649976682949e-09
KCNC3	6.8178829965639515e-09
LGALS14	6.818139997072543e-09
ZNF788	6.818163987524719e-09
FIZ1	6.818249663870163e-09
HEXA	6.874966333447968e-09
RNF126	6.89675491960413e-09
RELB	8.432760589979175e-09
WDR87	8.433177642094118e-09
TRAPPC6A	8.790311169095764e-09
LDHAL6B	9.704856709214941e-09
VSX1	9.823758881459412e-09
ANO6	9.899784540449243e-09
SLC39A14	1.1001602466230491e-08
RP11-318A15	1.1673109085604112e-08
FTCDNL1	1.2001664346050095e-08
NKPD1	1.2675714095607448e-08
ACTC1	1.2845447205247264e-08
LPAR5	1.371875907646446e-08
PFN3	1.3904877648317514e-08
ELSPBP1	1.433598178812287e-08
ZGPAT	1.626396278788861e-08
ROBO4	1.7986081086142535e-08
PHF10	1.8569049850703784e-08
MMP19	2.2329890116893098e-08
CLASRP	2.2754578037523893e-08
TCF15	2.3149156223643384e-08
CACNA1A	2.3616062268265205e-08
FAM98C	2.479962716024572e-08
C11orf91	2.4833639447781033e-08
C6orf106	2.537338215910926e-08
OXT	2.848445445003299e-08
SPINT3	2.8485030738982354e-08
TRMU	3.1161491100530335e-08
AC006126	3.646558928207985e-08
ICAM1	3.6870009325194575e-08
HAS1	4.273234509753284e-08
CD209	4.3555995223628283e-08
UFC1	4.438895769751901e-08
SCAND1	4.6346544210236785e-08
BIN1	5.8511789545390344e-08
C19orf10	6.782352881710091e-08
ZNF341	6.85057382972564e-08
CBLN4	7.018263187082847e-08
DAPK3	7.284976186615315e-08
BTNL2	8.08604443722632e-08
SCN3B	1.0678248408814452e-07
RTEL1	1.076075498700877e-07
RAB8B	1.256659818940097e-07
ZNF234	1.383978326763244e-07
RP11-379H8	1.9470925386061874e-07
C11orf52	2.1500502404961677e-07
SLC20A2	2.1578199106586027e-07
BX088651	2.657640978410214e-07
CEACAM20	2.703929130510815e-07
RAP2A	3.3956061672742095e-07
RDH10	3.3968526986890846e-07
ASAH2C	3.451837813392392e-07
SIGLEC6	3.776085605171174e-07
TNFRSF10A	3.7890205335703203e-07
PAPD4	4.1193629957824445e-07
LYG1	4.2243952566544225e-07
SLC9B2	4.489656897736247e-07
BLOC1S3	4.7469078643872565e-07
ZNF614	5.218871286193894e-07
SLC1A2	5.768268192856729e-07
LONP1	6.676927375515537e-07
C3orf84	8.404028899857461e-07
ZNF865	1.0359260777847071e-06
MS4A6A	1.0638104540920584e-06
DPY19L4	1.1142854907799873e-06
MS4A4E	1.2139350979387205e-06
AIP	1.3399486842149002e-06
MS4A2	1.4945477523654969e-06
CLEC17A	1.501293260939955e-06
ZNF140	1.600948508488102e-06
SRSF8	1.6876600599096704e-06
MMP12	1.9201725525078833e-06
IZUMO4	2.0033779183271037e-06
MFHAS1	2.2348526648339054e-06
MSR1	2.249258223211561e-06
PI15	2.427947996807962e-06
