# Supplementary material for: Modeling gene interactions in polygenic prediction via geometric deep learning
Source: Genome Res. 2025 Jan;35(1):178–87. doi: 10.1101/gr.279694.124 (PMC11789630; doi:10.1101/gr.279694.124)
Supplement: Supplement 3 [file Supplemental_Table_S4.csv]

Gene	P-value
HLA-DRA	1.4183442650072586e-89
BTNL2	1.5886329951032826e-85
HLA-DQA1	5.60022868081328e-84
C6orf10	6.396184589610387e-83
HLA-DRB1	1.1718974885219613e-60
UGT2B11	5.63741087130069e-57
RNF5	2.1185608536632846e-39
MPC1	4.3274297349187454e-38
BRD2	4.3275755861788626e-38
MSH5-SAPCD1	2.7505527432426537e-36
ANKRD66	1.8658815647459496e-34
KRTAP1-4	7.022811594709563e-34
APOBR	1.2201810036923847e-33
TJP2	4.511281770028446e-32
HLA-DQB1	1.0058176158351315e-31
RFXAP	3.58441922360995e-30
TCP10L2	5.1320890197001636e-30
PLCE1	1.2571521877786609e-29
C16orf70	3.6091982602587765e-29
ENSG00000248993	3.956679532784791e-29
EFCAB3	1.236335213595115e-27
MAMDC4	3.408980137147926e-27
HIATL1	3.4091652020633415e-27
SH3BP4	1.393064345977495e-26
CSH2	6.037227585873448e-26
FOXJ1	6.037924605579624e-26
TBC1D3F	6.528838590267101e-26
HCG27	1.1540654750217482e-25
CTU2	1.8345209908222078e-25
GZMK	2.8433723109991115e-25
TMPRSS2	7.902659120464743e-25
HLA-DMB	1.706479216486052e-24
SGSH	2.0871660034795406e-24
RPTOR	4.591521508259983e-24
PTRF	7.391494428783541e-24
C16orf80	9.50592173107218e-24
GPX5	1.0166200839788556e-23
TAP1	4.2157768990979665e-23
PSMB8	1.09544601440596e-22
ZNF155	1.1038981338266254e-22
ZNRD1	1.3276237819785897e-22
KCNG1	2.2927028753254463e-22
KDM1B	4.1353788601786407e-22
TRIM26	2.260417001559133e-20
RIMS1	2.6614084242762828e-20
TMEM208	3.689690819864008e-20
LRRC27	3.936731684666768e-20
GRM4	5.06880083870712e-20
ANKRD29	8.796466300588204e-20
GRK7	3.3982669493859427e-19
KNDC1	1.0385149061348533e-18
PIK3AP1	3.146701707202166e-18
MR1	9.014489817384344e-18
GOLGA8J	1.1337205806759037e-17
AGMAT	2.7457971535692635e-17
PGC	3.258100876036914e-17
MICA	3.3239279019712516e-17
MSH3	4.081918289773534e-17
TCF19	8.997727616086104e-16
CMSS1	1.1295111391504768e-15
RP11-382J12	2.2572620474729594e-15
TFAP2D	1.2197563370838395e-14
IL33	2.237343247458198e-14
HLA-F	4.538974240891884e-14
UBE2W	1.5292648965222397e-13
CD109	3.8410311429661007e-13
RP3-422G23	3.8411716972091255e-13
MOG	4.329779091633364e-13
TRIM10	5.026102051847352e-13
CHCHD6	9.155857118609825e-13
SUN5	1.3048837256653997e-12
RNF165	1.6298540418562216e-12
CHKA	2.152158462641263e-12
MDC1	2.2834914183615755e-12
EXOC2	3.543250852838381e-12
PPP1R11	3.545706181251688e-12
RP11-637O19	4.7612976245189235e-12
CRP	6.419428419796158e-12
NCOA3	1.0200374163149797e-11
PIGU	1.0923003063424634e-11
HLA-DOA	1.1525318074073384e-11
ODF3	1.252959039142347e-11
ZSCAN12	1.3545161329097212e-11
ZFP57	1.5037474496759504e-11
SRGAP2B	1.5373487518449625e-11
KRT19	2.429159820356471e-11
MDFI	2.849643814352834e-11
TAGLN3	2.849729929586304e-11
RPL22L1	3.1243559198779605e-11
ZSCAN23	3.2403896325092766e-11
RP4-583P15	3.873226921663961e-11
EHBP1L1	5.7659405568227434e-11
ZSCAN31	6.290189929142031e-11
BAG6	7.523322020880118e-11
ZKSCAN3	1.5469786734638727e-10
LST1	3.3897829236575137e-10
ST7	4.4583409626276756e-10
CTD-2545M3	4.986477648189915e-10
GCNT6	7.31362788141209e-10
IFIT3	9.070080388555439e-10
HIST1H4D	1.2567501084346917e-09
AGAP4	1.3073272103387574e-09
TUSC5	1.6026434480232315e-09
MRRF	2.1271582561910058e-09
NEUROD2	2.716397639485485e-09
HLA-DPA1	5.813598079747717e-09
ANXA13	6.091969785009914e-09
SCRT1	6.139468554239363e-09
TTC7A	8.86791146027093e-09
ENSG00000266953	1.0510670047099545e-08
HLA-E	2.5927578085372027e-08
RGL2	2.6181992953807707e-08
OR2G3	2.7076088898176954e-08
NBPF26	3.3413119735599315e-08
ADRA2A	3.3661105899666856e-08
SEC22B	3.916939843891392e-08
PPIAL4F	4.170424338937936e-08
PTN	4.229970890233085e-08
SRGAP2C	4.27183514306731e-08
C6orf136	4.4198399531453744e-08
MTRNR2L6	5.61607787095615e-08
ZBTB24	5.688294693439913e-08
PPP1R10	7.158800034094767e-08
BTN2A2	7.702853615544065e-08
C20orf166	8.837914520296847e-08
CEACAM18	1.5519262580855276e-07
AARS2	2.123318020690656e-07
RPN2	2.735894885184706e-07
C10orf137	3.09620769205447e-07
TLL2	4.0517143897488177e-07
ADAM30	4.3730630647833177e-07
PPIAL4H	4.6661103108279964e-07
TMEM75	4.7259644267170416e-07
CIART	4.788073679639399e-07
KBTBD13	5.137820365814763e-07
FNDC9	5.483979917841467e-07
UGT2A1	5.584324497549979e-07
ANXA7	5.896088789954541e-07
POU3F2	5.896408261923117e-07
OR5B2	6.80791121292958e-07
RANBP9	8.059765231618244e-07
SMAP1	8.464609781425665e-07
TRIM27	1.040040654082126e-06
B3GALT4	1.1955142413183376e-06
C6orf57	1.4430975650221562e-06
CLEC16A	1.5007328633385065e-06
MARC2	1.5026100520272368e-06
PGM5	1.5770639826821644e-06
TAPBP	1.7925142326016161e-06
OR2J1	1.8549146612103733e-06
SAMSN1	1.9205303308717263e-06
OR2J3	2.0392104122954434e-06
TCF7	2.125686577379586e-06
OR52E6	2.1968436658255676e-06
