# Supplementary material for: Modeling gene interactions in polygenic prediction via geometric deep learning
Source: Genome Res. 2025 Jan;35(1):178–87. doi: 10.1101/gr.279694.124 (PMC11789630; doi:10.1101/gr.279694.124)
Supplement: Supplement 4 [file Supplemental_Code.zip]

Archive with 19,920 entries (9,971 files):
- .DS_Store
- .gitattributes
- .gitignore
- environment.yml
- environment_data.yml
- framework.png
- README.md
- .git/
- .git/config
- .git/description
- .git/HEAD
- .git/hooks/
- .git/hooks/applypatch-msg.sample
- .git/hooks/commit-msg.sample
- .git/hooks/fsmonitor-watchman.sample
- .git/hooks/post-update.sample
- .git/hooks/pre-applypatch.sample
- .git/hooks/pre-commit.sample
- .git/hooks/pre-merge-commit.sample
- .git/hooks/pre-push.sample
- .git/hooks/pre-rebase.sample
- .git/hooks/pre-receive.sample
- .git/hooks/prepare-commit-msg.sample
- .git/hooks/push-to-checkout.sample
- .git/hooks/update.sample
- .git/index
- .git/info/
- .git/info/exclude
- .git/logs/
- .git/logs/HEAD
- .git/logs/refs/
- .git/logs/refs/heads/
- .git/logs/refs/heads/main
- .git/logs/refs/remotes/
- .git/logs/refs/remotes/origin/
- .git/logs/refs/remotes/origin/HEAD
- .git/objects/
- .git/objects/info/
- .git/objects/pack/
- .git/objects/pack/pack-422dc6c3404a274c0bcbd49316c7f5fd7b09b276.idx
- .git/objects/pack/pack-422dc6c3404a274c0bcbd49316c7f5fd7b09b276.pack
- .git/packed-refs
- .git/refs/
- .git/refs/heads/
- .git/refs/heads/main
- .git/refs/remotes/
- .git/refs/remotes/origin/
- .git/refs/remotes/origin/HEAD
- .git/refs/tags/
- data/
- data/gene_bed_files_10kb/
- data/gene_bed_files_10kb/chr1/
- data/gene_bed_files_10kb/chr1/A3GALT2.bed
- data/gene_bed_files_10kb/chr1/AADACL3.bed
- data/gene_bed_files_10kb/chr1/AADACL4.bed
- data/gene_bed_files_10kb/chr1/ABCA4.bed
- data/gene_bed_files_10kb/chr1/ABCB10.bed
- data/gene_bed_files_10kb/chr1/ABCD3.bed
- data/gene_bed_files_10kb/chr1/ABL2.bed
- data/gene_bed_files_10kb/chr1/AC004824.2.bed
- data/gene_bed_files_10kb/chr1/AC092782.1.bed
- data/gene_bed_files_10kb/chr1/AC092811.1.bed
- data/gene_bed_files_10kb/chr1/AC093157.1.bed
- data/gene_bed_files_10kb/chr1/AC096644.1.bed
- data/gene_bed_files_10kb/chr1/AC096677.1.bed
- data/gene_bed_files_10kb/chr1/AC114494.1.bed
- data/gene_bed_files_10kb/chr1/AC119673.1.bed
- data/gene_bed_files_10kb/chr1/AC138393.1.bed
- data/gene_bed_files_10kb/chr1/ACADM.bed
- data/gene_bed_files_10kb/chr1/ACAP3.bed
- data/gene_bed_files_10kb/chr1/ACBD3.bed
- data/gene_bed_files_10kb/chr1/ACBD6.bed
- data/gene_bed_files_10kb/chr1/ACKR1.bed
- data/gene_bed_files_10kb/chr1/ACOT11.bed
- data/gene_bed_files_10kb/chr1/ACOT7.bed
- data/gene_bed_files_10kb/chr1/ACP6.bed
- data/gene_bed_files_10kb/chr1/ACTA1.bed
- data/gene_bed_files_10kb/chr1/ACTL8.bed
- data/gene_bed_files_10kb/chr1/ACTN2.bed
- data/gene_bed_files_10kb/chr1/ACTRT2.bed
- data/gene_bed_files_10kb/chr1/ADAM15.bed
- data/gene_bed_files_10kb/chr1/ADAM30.bed
- data/gene_bed_files_10kb/chr1/ADAMTS4.bed
- data/gene_bed_files_10kb/chr1/ADAMTSL4-AS1.bed
- data/gene_bed_files_10kb/chr1/ADAMTSL4.bed
- data/gene_bed_files_10kb/chr1/ADAR.bed
- data/gene_bed_files_10kb/chr1/ADC.bed
- data/gene_bed_files_10kb/chr1/ADCK3.bed
- data/gene_bed_files_10kb/chr1/ADCY10.bed
- data/gene_bed_files_10kb/chr1/ADIPOR1.bed
- data/gene_bed_files_10kb/chr1/ADORA1.bed
- data/gene_bed_files_10kb/chr1/ADORA3.bed
- data/gene_bed_files_10kb/chr1/ADPRHL2.bed
- data/gene_bed_files_10kb/chr1/ADSS.bed
- data/gene_bed_files_10kb/chr1/AGBL4.bed
- data/gene_bed_files_10kb/chr1/AGL.bed
- data/gene_bed_files_10kb/chr1/AGMAT.bed
- data/gene_bed_files_10kb/chr1/AGO1.bed
- data/gene_bed_files_10kb/chr1/AGO3.bed
- data/gene_bed_files_10kb/chr1/AGO4.bed
- data/gene_bed_files_10kb/chr1/AGRN.bed
- data/gene_bed_files_10kb/chr1/AGT.bed
- data/gene_bed_files_10kb/chr1/AGTRAP.bed
- data/gene_bed_files_10kb/chr1/AHCTF1.bed
- data/gene_bed_files_10kb/chr1/AHCYL1.bed
- data/gene_bed_files_10kb/chr1/AHDC1.bed
- data/gene_bed_files_10kb/chr1/AIDA.bed
- data/gene_bed_files_10kb/chr1/AIM1L.bed
- data/gene_bed_files_10kb/chr1/AIM2.bed
- data/gene_bed_files_10kb/chr1/AJAP1.bed
- data/gene_bed_files_10kb/chr1/AK2.bed
- data/gene_bed_files_10kb/chr1/AK4.bed
- data/gene_bed_files_10kb/chr1/AK5.bed
- data/gene_bed_files_10kb/chr1/AKIRIN1.bed
- data/gene_bed_files_10kb/chr1/AKNAD1.bed
- data/gene_bed_files_10kb/chr1/AKR1A1.bed
- data/gene_bed_files_10kb/chr1/AKR7A2.bed
- data/gene_bed_files_10kb/chr1/AKR7A3.bed
- data/gene_bed_files_10kb/chr1/AKT3.bed
- data/gene_bed_files_10kb/chr1/AL020996.1.bed
- data/gene_bed_files_10kb/chr1/AL021920.2.bed
- data/gene_bed_files_10kb/chr1/AL035406.1.bed
- data/gene_bed_files_10kb/chr1/AL109659.1.bed
- data/gene_bed_files_10kb/chr1/AL109927.1.bed
- data/gene_bed_files_10kb/chr1/AL136115.1.bed
- data/gene_bed_files_10kb/chr1/AL136376.1.bed
- data/gene_bed_files_10kb/chr1/AL137798.1.bed
- data/gene_bed_files_10kb/chr1/AL138847.1.bed
- data/gene_bed_files_10kb/chr1/AL139147.1.bed
- data/gene_bed_files_10kb/chr1/AL160286.1.bed
- data/gene_bed_files_10kb/chr1/AL161915.1.bed
- data/gene_bed_files_10kb/chr1/AL162431.1.bed
- data/gene_bed_files_10kb/chr1/AL353354.1.bed
- data/gene_bed_files_10kb/chr1/AL353354.2.bed
- data/gene_bed_files_10kb/chr1/AL355149.2.bed
- data/gene_bed_files_10kb/chr1/AL356356.1.bed
- data/gene_bed_files_10kb/chr1/AL357673.1.bed
- data/gene_bed_files_10kb/chr1/AL358813.2.bed
- data/gene_bed_files_10kb/chr1/AL589739.1.bed
- data/gene_bed_files_10kb/chr1/AL589765.1.bed
- data/gene_bed_files_10kb/chr1/AL590452.1.bed
- data/gene_bed_files_10kb/chr1/AL590483.1.bed
- data/gene_bed_files_10kb/chr1/AL590560.1.bed
- data/gene_bed_files_10kb/chr1/AL590714.1.bed
- data/gene_bed_files_10kb/chr1/AL590822.1.bed
- data/gene_bed_files_10kb/chr1/AL590822.2.bed
- data/gene_bed_files_10kb/chr1/AL591806.1.bed
- data/gene_bed_files_10kb/chr1/AL592284.1.bed
- data/gene_bed_files_10kb/chr1/AL596220.1.bed
- data/gene_bed_files_10kb/chr1/AL606500.1.bed
- data/gene_bed_files_10kb/chr1/AL626787.1.bed
- data/gene_bed_files_10kb/chr1/AL627309.1.bed
- data/gene_bed_files_10kb/chr1/AL645608.1.bed
- data/gene_bed_files_10kb/chr1/AL645608.2.bed
- data/gene_bed_files_10kb/chr1/AL645728.1.bed
- data/gene_bed_files_10kb/chr1/AL645730.2.bed
- data/gene_bed_files_10kb/chr1/AL646016.1.bed
- data/gene_bed_files_10kb/chr1/AL669831.1.bed
- data/gene_bed_files_10kb/chr1/AL929472.1.bed
- data/gene_bed_files_10kb/chr1/ALDH4A1.bed
- data/gene_bed_files_10kb/chr1/ALDH9A1.bed
- data/gene_bed_files_10kb/chr1/ALG14.bed
- data/gene_bed_files_10kb/chr1/ALG6.bed
- data/gene_bed_files_10kb/chr1/ALPL.bed
- data/gene_bed_files_10kb/chr1/ALX3.bed
- data/gene_bed_files_10kb/chr1/AMIGO1.bed
- data/gene_bed_files_10kb/chr1/AMPD1.bed
- data/gene_bed_files_10kb/chr1/AMPD2.bed
- data/gene_bed_files_10kb/chr1/AMY1A.bed
- data/gene_bed_files_10kb/chr1/AMY1B.bed
- data/gene_bed_files_10kb/chr1/AMY1C.bed
- data/gene_bed_files_10kb/chr1/AMY2A.bed
- data/gene_bed_files_10kb/chr1/AMY2B.bed
- data/gene_bed_files_10kb/chr1/ANGEL2.bed
- data/gene_bed_files_10kb/chr1/ANGPTL1.bed
- data/gene_bed_files_10kb/chr1/ANGPTL3.bed
- data/gene_bed_files_10kb/chr1/ANGPTL7.bed
- data/gene_bed_files_10kb/chr1/ANKRD13C.bed
- data/gene_bed_files_10kb/chr1/ANKRD34A.bed
- data/gene_bed_files_10kb/chr1/ANKRD35.bed
- data/gene_bed_files_10kb/chr1/ANKRD45.bed
- data/gene_bed_files_10kb/chr1/ANKRD65.bed
- data/gene_bed_files_10kb/chr1/ANP32E.bed
- data/gene_bed_files_10kb/chr1/ANXA9.bed
- data/gene_bed_files_10kb/chr1/AP4B1.bed
- data/gene_bed_files_10kb/chr1/APCS.bed
- data/gene_bed_files_10kb/chr1/APH1A.bed
- data/gene_bed_files_10kb/chr1/APITD1-CORT.bed
- data/gene_bed_files_10kb/chr1/APITD1.bed
- data/gene_bed_files_10kb/chr1/APOA1BP.bed
- data/gene_bed_files_10kb/chr1/APOA2.bed
- data/gene_bed_files_10kb/chr1/APOBEC4.bed
- data/gene_bed_files_10kb/chr1/AQP10.bed
- data/gene_bed_files_10kb/chr1/ARF1.bed
- data/gene_bed_files_10kb/chr1/ARHGAP29.bed
- data/gene_bed_files_10kb/chr1/ARHGAP30.bed
- data/gene_bed_files_10kb/chr1/ARHGEF10L.bed
- data/gene_bed_files_10kb/chr1/ARHGEF11.bed
- data/gene_bed_files_10kb/chr1/ARHGEF16.bed
- data/gene_bed_files_10kb/chr1/ARHGEF19.bed
- data/gene_bed_files_10kb/chr1/ARHGEF2.bed
- data/gene_bed_files_10kb/chr1/ARID1A.bed
- data/gene_bed_files_10kb/chr1/ARID4B.bed
- data/gene_bed_files_10kb/chr1/ARL8A.bed
- data/gene_bed_files_10kb/chr1/ARNT.bed
- data/gene_bed_files_10kb/chr1/ARPC5.bed
- data/gene_bed_files_10kb/chr1/ARTN.bed
- data/gene_bed_files_10kb/chr1/ARV1.bed
- data/gene_bed_files_10kb/chr1/ASAP3.bed
- data/gene_bed_files_10kb/chr1/ASB17.bed
- data/gene_bed_files_10kb/chr1/ASCL5.bed
- data/gene_bed_files_10kb/chr1/ASH1L.bed
- data/gene_bed_files_10kb/chr1/ASPM.bed
- data/gene_bed_files_10kb/chr1/ASTN1.bed
- data/gene_bed_files_10kb/chr1/ATAD3A.bed
- data/gene_bed_files_10kb/chr1/ATAD3B.bed
- data/gene_bed_files_10kb/chr1/ATAD3C.bed
- data/gene_bed_files_10kb/chr1/ATF3.bed
- data/gene_bed_files_10kb/chr1/ATF6.bed
- data/gene_bed_files_10kb/chr1/ATG4C.bed
- data/gene_bed_files_10kb/chr1/ATP13A2.bed
- data/gene_bed_files_10kb/chr1/ATP1A1.bed
- data/gene_bed_files_10kb/chr1/ATP1A2.bed
- data/gene_bed_files_10kb/chr1/ATP1A4.bed
- data/gene_bed_files_10kb/chr1/ATP1B1.bed
- data/gene_bed_files_10kb/chr1/ATP2B4.bed
- data/gene_bed_files_10kb/chr1/ATP5F1.bed
- data/gene_bed_files_10kb/chr1/ATP6V0B.bed
- data/gene_bed_files_10kb/chr1/ATP6V1G3.bed
- data/gene_bed_files_10kb/chr1/ATP8B2.bed
- data/gene_bed_files_10kb/chr1/ATPAF1.bed
- data/gene_bed_files_10kb/chr1/ATPIF1.bed
- data/gene_bed_files_10kb/chr1/ATXN7L2.bed
- data/gene_bed_files_10kb/chr1/AUNIP.bed
- data/gene_bed_files_10kb/chr1/AURKAIP1.bed
- data/gene_bed_files_10kb/chr1/AVPR1B.bed
- data/gene_bed_files_10kb/chr1/AXDND1.bed
- data/gene_bed_files_10kb/chr1/AZIN2.bed
- data/gene_bed_files_10kb/chr1/B3GALNT2.bed
- data/gene_bed_files_10kb/chr1/B3GALT2.bed
- data/gene_bed_files_10kb/chr1/B3GALT6.bed
- data/gene_bed_files_10kb/chr1/B4GALT2.bed
- data/gene_bed_files_10kb/chr1/B4GALT3.bed
- data/gene_bed_files_10kb/chr1/BAI2.bed
- data/gene_bed_files_10kb/chr1/BARHL2.bed
- data/gene_bed_files_10kb/chr1/BATF3.bed
- data/gene_bed_files_10kb/chr1/BCAN.bed
- data/gene_bed_files_10kb/chr1/BCAR3.bed
- data/gene_bed_files_10kb/chr1/BCAS2.bed
- data/gene_bed_files_10kb/chr1/BCL10.bed
- data/gene_bed_files_10kb/chr1/BCL2L15.bed
- data/gene_bed_files_10kb/chr1/BCL9.bed
- data/gene_bed_files_10kb/chr1/BEND5.bed
- data/gene_bed_files_10kb/chr1/BEST4.bed
- data/gene_bed_files_10kb/chr1/BGLAP.bed
- data/gene_bed_files_10kb/chr1/BLZF1.bed
- data/gene_bed_files_10kb/chr1/BMP8A.bed
- data/gene_bed_files_10kb/chr1/BMP8B.bed
- data/gene_bed_files_10kb/chr1/BNIPL.bed
- data/gene_bed_files_10kb/chr1/BOLA1.bed
- data/gene_bed_files_10kb/chr1/BPNT1.bed
- data/gene_bed_files_10kb/chr1/BRDT.bed
- data/gene_bed_files_10kb/chr1/BRINP2.bed
- data/gene_bed_files_10kb/chr1/BRINP3.bed
- data/gene_bed_files_10kb/chr1/BROX.bed
- data/gene_bed_files_10kb/chr1/BSDC1.bed
- data/gene_bed_files_10kb/chr1/BSND.bed
- data/gene_bed_files_10kb/chr1/BTBD19.bed
- data/gene_bed_files_10kb/chr1/BTBD8.bed
- data/gene_bed_files_10kb/chr1/BTF3L4.bed
- data/gene_bed_files_10kb/chr1/BTG2.bed
- data/gene_bed_files_10kb/chr1/BX842679.1.bed
- data/gene_bed_files_10kb/chr1/C1orf100.bed
- data/gene_bed_files_10kb/chr1/C1orf101.bed
- data/gene_bed_files_10kb/chr1/C1orf105.bed
- data/gene_bed_files_10kb/chr1/C1orf106.bed
- data/gene_bed_files_10kb/chr1/C1orf109.bed
- data/gene_bed_files_10kb/chr1/C1orf110.bed
- data/gene_bed_files_10kb/chr1/C1orf111.bed
- data/gene_bed_files_10kb/chr1/C1orf112.bed
- data/gene_bed_files_10kb/chr1/C1orf115.bed
- data/gene_bed_files_10kb/chr1/C1orf116.bed
- data/gene_bed_files_10kb/chr1/C1orf122.bed
- data/gene_bed_files_10kb/chr1/C1orf123.bed
- data/gene_bed_files_10kb/chr1/C1orf127.bed
- data/gene_bed_files_10kb/chr1/C1orf131.bed
- data/gene_bed_files_10kb/chr1/C1orf134.bed
- data/gene_bed_files_10kb/chr1/C1orf137.bed
- data/gene_bed_files_10kb/chr1/C1orf141.bed
- data/gene_bed_files_10kb/chr1/C1orf143.bed
- data/gene_bed_files_10kb/chr1/C1orf145.bed
- data/gene_bed_files_10kb/chr1/C1orf146.bed
- data/gene_bed_files_10kb/chr1/C1orf147.bed
- data/gene_bed_files_10kb/chr1/C1orf158.bed
- data/gene_bed_files_10kb/chr1/C1orf159.bed
- data/gene_bed_files_10kb/chr1/C1orf162.bed
- data/gene_bed_files_10kb/chr1/C1orf167.bed
- data/gene_bed_files_10kb/chr1/C1orf168.bed
- data/gene_bed_files_10kb/chr1/C1orf170.bed
- data/gene_bed_files_10kb/chr1/C1orf172.bed
[truncated: 9,700 more entries]
