# Supplementary material for: Modeling gene interactions in polygenic prediction via geometric deep learning
Source: Genome Res. 2025 Jan;35(1):178–87. doi: 10.1101/gr.279694.124 (PMC11789630; doi:10.1101/gr.279694.124)
Supplement: Supplement 4 [file Supplemental_Code.zip › environment.yml]

name: PRS-Net
channels:
  - pytorch
  - dglteam/label/cu116
  - nvidia
  - conda-forge
  - bioconda
  - defaults
  - https://repo.anaconda.com/pkgs/main
  - https://repo.anaconda.com/pkgs/free
dependencies:
  - _libgcc_mutex=0.1=conda_forge
  - _openmp_mutex=4.5=2_kmp_llvm
  - bcbio-gff=0.7.0=pyh7cba7a3_0
  - blas=1.0=mkl
  - brotli-python=1.0.9=py37hd23a5d3_7
  - brotlipy=0.7.0=py37h27cfd23_1003
  - bx-python=0.9.0=py37hfa8f21c_1
  - bzip2=1.0.8=h7f98852_4
  - ca-certificates=2023.7.22=hbcca054_0
  - certifi=2023.7.22=pyhd8ed1ab_0
  - cffi=1.15.1=py37h5eee18b_3
  - charset-normalizer=3.2.0=pyhd8ed1ab_0
  - cryptography=39.0.1=py37h9ce1e76_0
  - cuda=11.6.1=0
  - cuda-cccl=11.6.55=hf6102b2_0
  - cuda-command-line-tools=11.6.2=0
  - cuda-compiler=11.6.2=0
  - cuda-cudart=11.6.55=he381448_0
  - cuda-cudart-dev=11.6.55=h42ad0f4_0
  - cuda-cuobjdump=11.6.124=h2eeebcb_0
  - cuda-cupti=11.6.124=h86345e5_0
  - cuda-cuxxfilt=11.6.124=hecbf4f6_0
  - cuda-driver-dev=11.6.55=0
  - cuda-gdb=12.0.90=hd47b8d6_0
  - cuda-libraries=11.6.1=0
  - cuda-libraries-dev=11.6.1=0
  - cuda-memcheck=11.8.86=0
  - cuda-nsight=12.0.78=ha770c72_0
  - cuda-nsight-compute=12.2.1=0
  - cuda-nvcc=11.6.124=hbba6d2d_0
  - cuda-nvdisasm=12.0.76=h59595ed_0
  - cuda-nvml-dev=11.6.55=haa9ef22_0
  - cuda-nvprof=12.0.90=h59595ed_0
  - cuda-nvprune=11.6.124=he22ec0a_0
  - cuda-nvrtc=11.6.124=h020bade_0
  - cuda-nvrtc-dev=11.6.124=h249d397_0
  - cuda-nvtx=11.6.124=h0630a44_0
  - cuda-nvvp=12.0.90=h59595ed_0
  - cuda-runtime=11.6.1=0
  - cuda-samples=11.6.101=h8efea70_0
  - cuda-sanitizer-api=12.0.90=h59595ed_0
  - cuda-toolkit=11.6.1=0
  - cuda-tools=11.6.1=0
  - cuda-version=12.0=hffde075_2
  - cuda-visual-tools=11.6.1=0
  - cycler=0.11.0=pyhd8ed1ab_0
  - decorator=4.4.2=py_0
  - dgl=1.1.0.cu116=py37_0
  - fftw=3.3.10=nompi_hf0379b8_106
  - flit-core=3.6.0=pyhd3eb1b0_0
  - freetype=2.12.1=h267a509_2
  - gds-tools=1.5.0.59=hcb278e6_0
  - giflib=5.2.1=h0b41bf4_3
  - gmp=6.2.1=h58526e2_0
  - icu=72.1=hcb278e6_0
  - idna=3.4=pyhd8ed1ab_0
  - importlib-metadata=4.11.4=py37h89c1867_0
  - intel-openmp=2023.1.0=hdb19cb5_46305
  - joblib=1.3.2=pyhd8ed1ab_0
  - jpeg=9e=h0b41bf4_3
  - kiwisolver=1.4.4=py37h6a678d5_0
  - lcms2=2.15=hfd0df8a_0
  - ld_impl_linux-64=2.40=h41732ed_0
  - lerc=3.0=h295c915_0
  - libblas=3.9.0=1_h86c2bf4_netlib
  - libcblas=3.9.0=5_h92ddd45_netlib
  - libcublas=11.9.2.110=h5e84587_0
  - libcublas-dev=11.9.2.110=h5c901ab_0
  - libcufft=10.7.1.112=hf425ae0_0
  - libcufft-dev=10.7.1.112=ha5ce4c0_0
  - libcufile=1.5.0.59=hcb278e6_0
  - libcufile-dev=1.5.0.59=hcb278e6_0
  - libcurand=10.3.1.50=hcb278e6_0
  - libcurand-dev=10.3.1.50=hcb278e6_0
  - libcusolver=11.3.4.124=h33c3c4e_0
  - libcusparse=11.7.2.124=h7538f96_0
  - libcusparse-dev=11.7.2.124=hbbe9722_0
  - libdeflate=1.17=h5eee18b_0
  - libffi=3.4.2=h7f98852_5
  - libgcc-ng=13.1.0=he5830b7_0
  - libgfortran-ng=11.2.0=h00389a5_1
  - libgfortran5=11.2.0=h1234567_1
  - libgomp=13.1.0=he5830b7_0
  - libhwloc=2.9.2=nocuda_h7313eea_1008
  - libiconv=1.17=h166bdaf_0
  - liblapack=3.9.0=5_h92ddd45_netlib
  - libnpp=11.6.3.124=hd2722f0_0
  - libnpp-dev=11.6.3.124=h3c42840_0
  - libnsl=2.0.0=h7f98852_0
  - libnuma=2.0.16=h0b41bf4_1
  - libnvjpeg=11.6.2.124=hd473ad6_0
  - libnvjpeg-dev=11.6.2.124=hb5906b9_0
  - libpng=1.6.39=h753d276_0
  - libsqlite=3.42.0=h2797004_0
  - libstdcxx-ng=13.1.0=hfd8a6a1_0
  - libtiff=4.5.1=h6a678d5_0
  - libuuid=2.38.1=h0b41bf4_0
  - libwebp=1.2.4=h1daa5a0_1
  - libwebp-base=1.2.4=h5eee18b_1
  - libxml2=2.11.5=h0d562d8_0
  - libzlib=1.2.13=hd590300_5
  - lightning-utilities=0.7.1=py37h06a4308_0
  - llvm-openmp=16.0.6=h4dfa4b3_0
  - lzo=2.10=h516909a_1000
  - matplotlib-base=3.4.3=py37h1058ff1_2
  - mkl=2021.4.0=h8d4b97c_729
  - mkl-service=2.4.0=py37h402132d_0
  - mkl_fft=1.3.1=py37hd3c417c_0
  - mkl_random=1.2.2=py37h51133e4_0
  - more-itertools=9.1.0=pyhd8ed1ab_0
  - mysql-connector-c=6.1.11=h6eb9d5d_1007
  - ncurses=6.4=hcb278e6_0
  - networkx=2.5.1=pyhd8ed1ab_0
  - nsight-compute=2023.2.1.3=0
  - numpy-base=1.21.5=py37ha15fc14_3
  - openssl=1.1.1w=hd590300_0
  - packaging=23.1=pyhd8ed1ab_0
  - pandas=1.3.5=py37he8f5f7f_0
  - patsy=0.5.3=pyhd8ed1ab_0
  - pip=23.2.1=pyhd8ed1ab_0
  - psutil=5.9.0=py37h5eee18b_0
  - pycparser=2.21=pyhd3eb1b0_0
  - pyopenssl=23.0.0=py37h06a4308_0
  - pyparsing=3.1.1=pyhd8ed1ab_0
  - pysocks=1.7.1=py37h89c1867_5
  - python=3.7.16=h7a1cb2a_0
  - python-dateutil=2.8.2=pyhd8ed1ab_0
  - python-lzo=1.14=py37hd06c622_1
  - python_abi=3.7=2_cp37m
  - pytorch=1.13.1=py3.7_cuda11.6_cudnn8.3.2_0
  - pytorch-cuda=11.6=h867d48c_1
  - pytorch-mutex=1.0=cuda
  - pytz=2023.3=pyhd8ed1ab_0
  - readline=8.2=h8228510_1
  - requests=2.31.0=pyhd8ed1ab_0
  - rocm-smi=5.6.0=h59595ed_1
  - scikit-learn=1.0.2=py37hf9e9bfc_0
  - scipy=1.7.3=py37h6c91a56_2
  - seaborn=0.12.2=hd8ed1ab_0
  - seaborn-base=0.12.2=pyhd8ed1ab_0
  - setuptools=59.8.0=py37h89c1867_1
  - six=1.16.0=pyh6c4a22f_0
  - sqlite=3.42.0=h2c6b66d_0
  - statsmodels=0.13.5=py37h7deecbd_1
  - tbb=2021.10.0=h00ab1b0_0
  - threadpoolctl=2.2.0=pyh0d69192_0
  - tk=8.6.12=h27826a3_0
  - torchmetrics=1.0.3=pyhd8ed1ab_0
  - tornado=6.2=py37h540881e_0
  - typing_extensions=4.7.1=pyha770c72_0
  - ucsc-liftover=447=h954228d_0
  - urllib3=2.0.4=pyhd8ed1ab_0
  - wheel=0.41.1=pyhd8ed1ab_0
  - xz=5.4.2=h5eee18b_0
  - zipp=3.15.0=pyhd8ed1ab_0
  - zlib=1.2.13=hd590300_5
  - zstd=1.5.2=hfc55251_7
  - pip:
      - anyio==3.7.1
      - argon2-cffi==23.1.0
      - argon2-cffi-bindings==21.2.0
      - astor==0.8.1
      - attrs==23.1.0
      - autograd==1.6.2
      - autograd-gamma==0.5.0
      - backcall==0.2.0
      - beautifulsoup4==4.12.2
      - biopython==1.81
      - bleach==6.0.0
      - cached-property==1.5.2
      - cloudpickle==2.2.1
      - comm==0.1.4
      - debugpy==1.6.7.post1
      - defusedxml==0.7.1
      - dill==0.3.7
      - entrypoints==0.4
      - exceptiongroup==1.1.3
      - fastjsonschema==2.18.0
      - fonttools==4.38.0
      - formulaic==0.6.6
      - future==0.18.3
      - graphlib-backport==1.0.3
      - gseapy==1.0.6
      - hyperopt==0.2.7
      - importlib-resources==5.12.0
      - interface-meta==1.3.0
      - ipykernel==6.16.2
      - ipython==7.34.0
      - ipython-genutils==0.2.0
      - ipywidgets==8.1.0
      - jedi==0.19.0
      - jinja2==3.1.2
      - jsonschema==4.17.3
      - jupyter==1.0.0
      - jupyter-client==7.4.9
      - jupyter-console==6.6.3
      - jupyter-core==4.12.0
      - jupyter-server==1.24.0
      - jupyterlab-pygments==0.2.2
      - jupyterlab-widgets==3.0.8
      - lifelines==0.27.8
      - llvmlite==0.39.1
      - markupsafe==2.1.3
      - matplotlib==3.5.3
      - matplotlib-inline==0.1.6
      - mistune==3.0.1
      - nbclassic==1.0.0
      - nbclient==0.7.4
      - nbconvert==7.6.0
      - nbformat==5.8.0
      - nest-asyncio==1.5.7
      - notebook==6.5.5
      - notebook-shim==0.2.3
      - numba==0.56.4
      - numpy==1.21.6
      - pandocfilters==1.5.0
      - parso==0.8.3
      - pexpect==4.8.0
      - pickleshare==0.7.5
      - pillow==9.5.0
      - pkgutil-resolve-name==1.3.10
      - prometheus-client==0.17.1
      - prompt-toolkit==3.0.39
      - ptyprocess==0.7.0
      - py4j==0.10.9.7
      - pygments==2.16.1
      - pynndescent==0.5.10
      - pyreadr==0.4.9
      - pyrsistent==0.19.3
      - pyzmq==24.0.1
      - qtconsole==5.4.3
      - qtpy==2.3.1
      - send2trash==1.8.2
      - sniffio==1.3.0
      - soupsieve==2.4.1
      - terminado==0.17.1
      - tinycss2==1.2.1
      - tqdm==4.66.1
      - traitlets==5.9.0
      - wcwidth==0.2.6
      - webencodings==0.5.1
      - websocket-client==1.6.1
      - widgetsnbextension==4.0.8
      - wrapt==1.15.0
