# Supplementary material for: Modeling gene interactions in polygenic prediction via geometric deep learning
Source: Genome Res. 2025 Jan;35(1):178–87. doi: 10.1101/gr.279694.124 (PMC11789630; doi:10.1101/gr.279694.124)
Supplement: Supplement 4 [file Supplemental_Code.zip › environment_data.yml]

name: PRS-Net_data
channels:
  - conda-forge
  - bioconda
  - defaults
  - https://repo.anaconda.com/pkgs/main
  - https://repo.anaconda.com/pkgs/free
dependencies:
  - _libgcc_mutex=0.1=conda_forge
  - _openmp_mutex=4.5=2_gnu
  - _r-mutex=1.0.1=anacondar_1
  - bedtools=2.31.0=hf5e1c6e_2
  - binutils_impl_linux-64=2.40=hf600244_0
  - brotli-python=1.0.9=py38hfa26641_9
  - bwidget=1.9.14=ha770c72_1
  - bzip2=1.0.8=h7f98852_4
  - c-ares=1.19.1=hd590300_0
  - ca-certificates=2023.7.22=hbcca054_0
  - cairo=1.16.0=hbbf8b49_1016
  - certifi=2023.7.22=pyhd8ed1ab_0
  - charset-normalizer=3.2.0=pyhd8ed1ab_0
  - curl=8.2.1=hca28451_0
  - expat=2.5.0=hcb278e6_1
  - font-ttf-dejavu-sans-mono=2.37=hab24e00_0
  - font-ttf-inconsolata=3.000=h77eed37_0
  - font-ttf-source-code-pro=2.038=h77eed37_0
  - font-ttf-ubuntu=0.83=hab24e00_0
  - fontconfig=2.14.2=h14ed4e7_0
  - fonts-conda-ecosystem=1=0
  - fonts-conda-forge=1=0
  - freetype=2.12.1=hca18f0e_1
  - fribidi=1.0.10=h36c2ea0_0
  - gcc_impl_linux-64=13.1.0=hc4be1a9_0
  - gettext=0.21.1=h27087fc_0
  - gfortran_impl_linux-64=13.1.0=hd511a9b_0
  - graphite2=1.3.13=h58526e2_1001
  - gsl=2.7=he838d99_0
  - gxx_impl_linux-64=13.1.0=hc4be1a9_0
  - harfbuzz=7.3.0=hdb3a94d_0
  - htslib=1.18=h81da01d_0
  - icu=72.1=hcb278e6_0
  - idna=3.4=pyhd8ed1ab_0
  - kernel-headers_linux-64=2.6.32=he073ed8_16
  - keyutils=1.6.1=h166bdaf_0
  - krb5=1.21.1=h659d440_0
  - ld_impl_linux-64=2.40=h41732ed_0
  - lerc=4.0.0=h27087fc_0
  - libblas=3.9.0=17_linux64_openblas
  - libcblas=3.9.0=17_linux64_openblas
  - libcurl=8.2.1=hca28451_0
  - libdeflate=1.18=h0b41bf4_0
  - libedit=3.1.20191231=he28a2e2_2
  - libev=4.33=h516909a_1
  - libexpat=2.5.0=hcb278e6_1
  - libffi=3.4.2=h7f98852_5
  - libgcc-devel_linux-64=13.1.0=he3cc6c4_0
  - libgcc-ng=13.1.0=he5830b7_0
  - libgfortran-ng=13.1.0=h69a702a_0
  - libgfortran5=13.1.0=h15d22d2_0
  - libglib=2.76.4=hebfc3b9_0
  - libgomp=13.1.0=he5830b7_0
  - libiconv=1.17=h166bdaf_0
  - libjpeg-turbo=2.1.5.1=h0b41bf4_0
  - liblapack=3.9.0=17_linux64_openblas
  - libnghttp2=1.52.0=h61bc06f_0
  - libnsl=2.0.0=h7f98852_0
  - libopenblas=0.3.23=pthreads_h80387f5_0
  - libpng=1.6.39=h753d276_0
  - libsanitizer=13.1.0=hfd8a6a1_0
  - libsqlite=3.42.0=h2797004_0
  - libssh2=1.11.0=h0841786_0
  - libstdcxx-devel_linux-64=13.1.0=he3cc6c4_0
  - libstdcxx-ng=13.1.0=hfd8a6a1_0
  - libtiff=4.5.1=h8b53f26_0
  - libuuid=2.38.1=h0b41bf4_0
  - libwebp-base=1.3.1=hd590300_0
  - libxcb=1.15=h0b41bf4_0
  - libxml2=2.11.5=h0d562d8_0
  - libzlib=1.2.13=hd590300_5
  - make=4.3=hd18ef5c_1
  - ncurses=6.4=hcb278e6_0
  - numpy=1.24.4=py38h59b608b_0
  - openssl=3.1.2=hd590300_0
  - packaging=23.1=pyhd8ed1ab_0
  - pandas=2.0.3=py38h01efb38_1
  - pango=1.50.14=heaa33ce_1
  - parallel=20230722=ha770c72_0
  - pcre2=10.40=hc3806b6_0
  - perl=5.32.1=4_hd590300_perl5
  - pip=23.2.1=pyhd8ed1ab_0
  - pixman=0.40.0=h36c2ea0_0
  - platformdirs=3.10.0=pyhd8ed1ab_0
  - plink=1.90b6.21=h031d066_5
  - plink2=2.00a3.7=h4ac6f70_4
  - pooch=1.7.0=pyha770c72_3
  - pthread-stubs=0.4=h36c2ea0_1001
  - py-bgzip=0.4.0=py38he5536e0_3
  - pysocks=1.7.1=pyha2e5f31_6
  - python=3.8.17=he550d4f_0_cpython
  - python-dateutil=2.8.2=pyhd8ed1ab_0
  - python-tzdata=2023.3=pyhd8ed1ab_0
  - python_abi=3.8=3_cp38
  - pytz=2023.3=pyhd8ed1ab_0
  - r-base=4.3.1=h29c4799_3
  - readline=8.2=h8228510_1
  - requests=2.31.0=pyhd8ed1ab_0
  - scipy=1.10.1=py38h59b608b_3
  - sed=4.8=he412f7d_0
  - setuptools=68.0.0=pyhd8ed1ab_0
  - six=1.16.0=pyh6c4a22f_0
  - sysroot_linux-64=2.12=he073ed8_16
  - tabix=1.11=hdfd78af_0
  - tk=8.6.12=h27826a3_0
  - tktable=2.10=hb7b940f_3
  - typing-extensions=4.7.1=hd8ed1ab_0
  - typing_extensions=4.7.1=pyha770c72_0
  - urllib3=2.0.4=pyhd8ed1ab_0
  - wheel=0.41.1=pyhd8ed1ab_0
  - xorg-kbproto=1.0.7=h7f98852_1002
  - xorg-libice=1.1.1=hd590300_0
  - xorg-libsm=1.2.4=h7391055_0
  - xorg-libx11=1.8.6=h8ee46fc_0
  - xorg-libxau=1.0.11=hd590300_0
  - xorg-libxdmcp=1.1.3=h7f98852_0
  - xorg-libxext=1.3.4=h0b41bf4_2
  - xorg-libxrender=0.9.11=hd590300_0
  - xorg-libxt=1.3.0=hd590300_1
  - xorg-renderproto=0.11.1=h7f98852_1002
  - xorg-xextproto=7.3.0=h0b41bf4_1003
  - xorg-xproto=7.0.31=h7f98852_1007
  - xz=5.2.6=h166bdaf_0
  - zlib=1.2.13=hd590300_5
  - zstd=1.5.2=hfc55251_7
prefix: /home/sai.zhang/.conda/envs/plink
