# Supplementary material for: Modeling gene interactions in polygenic prediction via geometric deep learning
Source: Genome Res. 2025 Jan;35(1):178–87. doi: 10.1101/gr.279694.124 (PMC11789630; doi:10.1101/gr.279694.124)
Supplement: Supplement 4 [file Supplemental_Code.zip › data/gene_bed_files_10kb/chr1/ASH1L.bed]

chr1	155295059	155542598
